# Supplementary material for: Dope Dyeing of Regenerated Cellulose Fibres with Leucoindigo as Base for Circularity of Denim
Source: Polymers (Basel). 2022 Dec 2;14(23):5280. doi: 10.3390/polym14235280 (PMC9738703; doi:10.3390/polym14235280)
Supplement: Supplementary file 1 [file polymers-14-05280-s001.zip]

Archive with 2 entries (2 files):
- Cellulose regeneration-20220412_135842.mp4
- polymers-2050399-supplementary.pdf
